# Supplementary material for: N6-methyladenosine triggers renal fibrosis via enhancing translation and stability of ZEB2 mRNA
Source: J Biol Chem. 2024 Jul 24;300(9):107598. doi: 10.1016/j.jbc.2024.107598 (PMC11381876; doi:10.1016/j.jbc.2024.107598)
Supplement: Supplementary Table 1 [file mmc1.xlsx]

## Sheet: Sheet1
Supplementary Table 1. Demographic and clinical data of patients
Patient #	Gender	Age	Diagnosis	Serum creatinine（umol/L）	Proteinuria（mg/24h）
1	F	48	Renal carcinoma	60	－
2	F	62	Renal carcinoma	60	－
3	F	49	Renal carcinoma	60	－
4	F	35	Renal carcinoma	60	－
5	F	51	Renal carcinoma	60.8	－
6	M	44	Renal carcinoma	66	－
7	F	85	Renal carcinoma	68	－
8	M	51	Renal carcinoma	77	－
9	M	61	Renal carcinoma	78	－
10	M	55	Renal carcinoma	81	－
11	F	58	Renal carcinoma	81	－
12	M	80	Renal carcinoma	81	－
13	F	73	Renal carcinoma	85	－
14	M	45	Renal carcinoma	87	－
15	M	67	Renal carcinoma	90	－
16	F	58	Renal carcinoma	91	－
17	F	65	Renal carcinoma	103	－
18	F	60	Renal carcinoma	103	－
19	M	58	Renal carcinoma	106.2	－
20	M	64	Renal carcinoma	107	－
21	F	29	IgAN	569	3843
22	M	62	IgAN	350	129
23	M	28	IgAN	310	2033
24	M	30	IgAN	299	12027.4
25	M	28	IgAN	277.3	4752
26	M	22	IgAN	238.52	14949.2
27	M	53	FSGS	229	5089.4
28	M	14	AS	192	3789
29	F	53	IgAN	186	3254.4
30	M	28	FSGS	180	2044.8
31	M	52	IgAN	179	957
32	M	16	FSGS	170	1926.4
33	M	48	IgAN	165	439.4
34	M	32	IgAN	157	2950.5
35	M	56	MN	157	12318
36	F	36	IgAN	156	5370.3
37	M	25	FSGS	128	2985.6
38	M	43	DN	116	7752
39	M	47	DN	85	3172.5
40	M	22	IgAN	45	10784.8
Denote images were presented in Figure 8. M, male; F, female; FSGS, focal segmental glomerular sclerosis; IgAN, IgA nephropathy; MN, membranous nephropathy; AS, Alport syndrome; DN, diabetic nephropathy.
