# Supplementary material for: N6-methyladenosine triggers renal fibrosis via enhancing translation and stability of ZEB2 mRNA
Source: J Biol Chem. 2024 Jul 24;300(9):107598. doi: 10.1016/j.jbc.2024.107598 (PMC11381876; doi:10.1016/j.jbc.2024.107598)
Supplement: Supplementary Table 2 [file mmc2.xlsx]

## Sheet: Sheet1
Supplementary Table 2. siRNA sequences used for gene knockdown
Name	Sequences（5’–3’）
si-METTL3-1	GCACUUGGAUCUACGGAAUdTdT
si-METTL3-2	CGACUACAGUAGCUGCCUUdTdT
si-METTL3-3	CAGUGGAUCUGUUGUGAUAdTdT
si-YTHDF1-1	CCGCGUCUAGUUGUUCAUGAAdTdT
si-YTHDF1-2	CCUCCACCCAUAAAGCAUAdTdT
si-IGF2BP3-1	AAUUCCUGCAAUGGAGAUAUCdTdT
si-IGF2BP3-2	UUCAUGAUCUCCUCCUCAGCUdTdT
