# Supplementary material for: N6-methyladenosine triggers renal fibrosis via enhancing translation and stability of ZEB2 mRNA
Source: J Biol Chem. 2024 Jul 24;300(9):107598. doi: 10.1016/j.jbc.2024.107598 (PMC11381876; doi:10.1016/j.jbc.2024.107598)
Supplement: Supplementary Table 3 [file mmc3.xlsx]

## Sheet: Sheet1
Supplementary Table 3. SELECT primers
SELECT Gene	Forward（5’–3’）	Reward（5’–3’）
ZEB2-X1	TAGCCAGTACCGTAGTGCGTGGCTATAGATGGTGATGTTATGGAG	CCATAGGTTTTACAGGAGACCTCAGAGGCTGAGTCGCTGCAT
ZEB2-N1	TAGCCAGTACCGTAGTGCGTGGTGATGTTATGGAGTCCATAGG	TTTACAGGAGACCTGGGTAATCAGAGGCTGAGTCGCTGCAT
qPCR primers for SELECT	ATGCAGCGACTCAGCCTCTG	TAGCCAGTACCGTAGTGCGTG
