# Supplementary material for: N6-methyladenosine triggers renal fibrosis via enhancing translation and stability of ZEB2 mRNA
Source: J Biol Chem. 2024 Jul 24;300(9):107598. doi: 10.1016/j.jbc.2024.107598 (PMC11381876; doi:10.1016/j.jbc.2024.107598)
Supplement: Supplementary Table 4 [file mmc4.xlsx]

## Sheet: Sheet1
Supplementary Table 4. Primers for qRT-PCR
Gene	Forward（5’–3’）	Reward（5’–3’）
α-SMA	CATGAAGTGTGACATCGACATC	TGATCTTGATCTTCATGGTGCT
N-Cad	CGATAAGGATCAACCCCATACA	TTCAAAGTCGATTGGTTTGACC
METTL3	CTATCTCCTGGCACTCGCAAGA	GCTTGAACCGTGCAACCACATC
METTL14	AAATGCTGGACTTGGGATGA	TGAGGCAGTGTTCCTTTGTTC
ALKBH5	CCAGCTATGCTTCAGATCGCCT	GGTTCTCTTCCTTGTCCATCTCC
FTO	GGTTGATAAGGCACAAGGCA	TCAGCAGGTAATGTTCGGGC
AHNAK	CATCTACTTTGACAACCTGCAG	CTACAGTCCAGAACCACTTCAG
TGFB2	GTGCTCTGTGGGTACCTTGA	GCGCTGGGTTGGAGATGTTA
ZEB2	CCTCTGTAGATGGTCCAGTGA	GTCACTGCGCTGAAGGTACT
ZEB2 PRE	GCAGCCGATCATGGCGGATG	CGCGTAGTGGCCCGGAAAAG
ZEB2 CDS	CAACCATGAGTCCTCCCCAC	GGTCAGCAGTTGGGCAAAAG
ZEB2 5'UTR	CCACCTTTTTCTCCCCCACA	GGATCAGATGGCAGTTCGCA
ZEB2 3'UTR	AGCATGAATTGGACTGGGGG	CCCTGAATGGCCTCACACAT
HPRT	TGACACTGGCAAAACAATGCA	GGTCCTTTTCACCAGCAAGCT
GAPDH	GCACCGTCAAGGCTGAGAAC	TGGTGAAGACGCCAGTGGA
18S	CGGACAGGATTGACAGATTGATAGC	TGCCAGAGTCTCGTTCGTTATCG
Firefy-Luc	GGCCTGACAGAAACAACCAG	AAGTCCACCACCTTAGCCTC
Renilla-Lua	CGCTATTGTCGAGGGAGCTA	GCTCCACGAAGCTCTTGATG
