# Supplementary material for: N6-methyladenosine triggers renal fibrosis via enhancing translation and stability of ZEB2 mRNA
Source: J Biol Chem. 2024 Jul 24;300(9):107598. doi: 10.1016/j.jbc.2024.107598 (PMC11381876; doi:10.1016/j.jbc.2024.107598)
Supplement: Supplementary Table 5 [file mmc5.xlsx]

## Sheet: Sheet1
Supplementary Table 5. The EMT-related key genes
Catalog	Genes
Upregulated gene during EMT	AHNAK, BMP1, CALD1, CAMK2N1, CDH2 (N-cadherin), COL1A2, COL3A1, COL5A2, FN1, FOXC2, GNG11, GSC, IGFBP4, ITGA5, ITGAV, MMP2, MMP3, MMP9, MSN, SERPINE1 (PAI-1), SNAI1, SNAI2, SNAI3, SOX10, SPARC, TCF4, TIMP1, TMEFF1, TMEM132A, TWIST1, VCAN, VIM, VPS13A, WNT5A, WNT5B.
Upregulated gene during EMT	CAV2, CDH1, DSP, IL1RN, KRT19, MITF, MST1R, NUDT13, OCLN, RGS2, SPP1, TFPI2, TSPAN13.
Differentiation & Development	AKT1, BMP1, BMP7, COL3A1, COL5A2, CTNNB1, DSP, ERBB3, F11R, FGFR2, FOXC2, FZD7, GSC, JAG1, KRT14, MST1R, NODAL, NOTCH1, PPP3R1, PTP4A1, SMAD2, SNAI1, SNAI2, SOX10, TGFB2, TGFB3, TMEFF1, TWIST1, VCAN, WNT11, WNT5A, WNT5B.
Cell Morphogenesis	CTNNB1, FOXC2, JAG1, RAC1, SMAD2, SNAI1, SOX10, TGFB1, TGFB2, TGFB3, TWIST1, WNT11, WNT5A.
Cell Growth & Proliferation	AKT1, BMP1, BMP7, CAV2, CTNNB1, EGFR, ERBB3, FOXC2, IGFBP4, ILK, JAG1, MST1R, NODAL, PDGFRB, TGFB1, TGFB2, TGFB3, TIMP1, VCAN, ZEB1.
Cell Migration & Motility	CALD1, CAV2, EGFR, FN1, ITGB1, JAG1, MSN, MST1R, NODAL, PDGFRB, RAC1, STAT3, TGFB1, VIM.
Cytoskeleton Regulators	CAV2, KRT7, MAP1B, PLEK2, RAC1, VIM.
Extracellular Matrix (ECM) & Cell Adhesion	BMP1, BMP7, CDH1, CDH2 (N-cadherin), COL1A2, COL3A1, COL5A2, CTGF, CTNNB1, DSC2, EGFR, ERBB3, F11R, FGFR2, FN1, FOXC2, ILK, ITGA5, ITGAV, ITGB1, MMP2, MMP3, MMP9, PTK2, RAC1, SERPINE1
Molecules	(PAI-1), SPP1, TGFB1, TGFB2, TIMP1, VCAN.
	Estrogen Receptors: CAV2.
	Estrogen Receptor Signaling: ESR1 (ERα), KRT19, TGFB3.
	G-Protein Coupled Receptor Signaling: AKT1, FZD7, GNG11, RAC1, RGS2.
Signal Transduction	Integrin-Mediated Signaling: COL3A1, CTGF, ILK, ITGA5, ITGAV, ITGB1, PTK2.
	Notch Signaling: FOXC2, JAG1, NOTCH1.
	Receptor Tyrosine Kinase Signaling: EGFR, ERBB3, FGFR2, PDGFRB, RGS2, SPARC.
	TGFβ / BMP Signaling: BMP1, BMP7, COL3A1, SMAD2, TGFB1, TGFB2, TGFB3.
	WNT Signaling: CTNNB1, FZD7, GSK3B, WNT11, WNT5A, WNT5B.
Transcription Factors	CTNNB1, ESR1 (ERα), FOXC2, GSC, SMAD2, SNAI2, SNAI3, SOX10, STAT3, TCF3, TCF4, TCF7L1, TWIST1, ZEB1, ZEB2.
